# Supplementary material for: Chemotaxonomy of Southeast Asian Peperomia (Piperaceae) Using High-Performance Thin-Layer Chromatography Colour Scale Fingerprint Imaging and Gas Chromatography–Mass Spectrometry
Source: Plants (Basel). 2024 Sep 30;13(19):2751. doi: 10.3390/plants13192751 (PMC11478959; doi:10.3390/plants13192751)
Supplement: Supplementary file 1 [file plants-13-02751-s001.zip]

Archive with 1 entries (1 files):
- plants-3161315-supplementary.pdf
